# Supplementary material for: Preliminary testing of the reliability and feasibility of SAGE: a system to measure and score engagement with and use of research in health policies and programs
Source: Implement Sci. 2017 Dec 19;12:149. doi: 10.1186/s13012-017-0676-7 (PMC5735943; doi:10.1186/s13012-017-0676-7)
Supplement: Supplementary file 3 — SAGE scoring checklist. (XLSX 42 kb) [file 13012_2017_676_MOESM3_ESM.xlsx]

## Sheet: Sheet1
		Section A: Research Engagement Actions
		A.1: HOW DID THE POLICYMAKER SEARCH FOR RESEARCH?
	Point Value	Did the policymaker...
	2.83	• Search academic literature databases or systematic review databases or physical libraries?
	1.56	• Consult research experts, librarians, or reference groups to help search or identify research?
	1.42	• Search grey literature sources (local intranet, authoritative websites, agency websites, grey literature databases or trials)?
	1.22	• Look through reference lists of research document, citation databases, or reference manager databases (e.g., Endnote)?
	1.02	• Use research that was on-hand or in his/her computer/bookshelf/desk, in one’s awareness, through email alerts, conferences, or provided by colleagues?
	0.88	• Use generic search engines or social media document sharing sites?
		Search for research in locations not listed above? Please type them here -->
		A.2: WHAT TYPES OF RESEARCH DID THE POLICYMAKER FIND AND USE?
		Did the policymaker find and use...
	3.29	• Systematic reviews and/or meta-analyses?***
	1.67	• Published primary research, qualitative (non-systematic) reviews and/or theoretical articles?
	1.01	• Grey literature from external organisations: Policies, evaluations, guidelines, research findings (published/unpublished), reports, data? [Includes data from registries]
	0.82	• Unpublished research studies (e.g., dissertations, theses, abstracts) obtained from databases that specialise in unpublished research (e.g., OpenGREY, Open SIGLE database, Dissertation Abstracts International), or conference resources?
	0.58	• Books and/or technical monographs?
	0.39	• Grey literature produced within the organisation: Policies, evaluations, research (published/unpublished), reports, or data?
	1.29	• Recent (up-to-date) as opposed to dated research from the above categories (that is, at least 50% of resources collected)?
		Obtain resources that do not fit into the categories above. Please type them here -->
		A.3: HOW DID THE POLICYMAKER APPRAISE THE RELEVANCE OF THE RESEARCH?
		Did the policymaker...
	2.06	• Assess whether the research was applicable to the policy context, policy priorities, needs, or policy issue/question/direction, and/or was timely/recently published?**
	2.06 + 1.84 + 1.17 = 5.07	• Use a systematic and structured relevance appraisal guide?
	1.84	• Assess whether research recommendations were actionable and/or feasible?
	1.29	• Consult experts to assess the relevance of research?
	1.23	• Assess whether the research was consistent with previous or current research findings on the issue?
	1.17	• Assess if research was compatible/consistent with his/her OR the organisation's values, knowledge, actions, or experience?
	1.4	• Clearly undertake these actions as part of a pre-specified and documented strategy
		Use strategies to appraise relevance that are not listed above? Please type them here -->
		A.4: HOW DID THE POLICYMAKER APPRAISE THE QUALITY OF THE RESEARCH?
		Did the policymaker...
	2	• Examine aspects of the study design (e.g., methodology, statistics, sample selection) OR assess whether the aspects of the study design were valid OR whether conclusions of the research were valid?
	2+1.51+1.17+1.15=5.83	• Use a systematic and structured quality appraisal guide?
	1.51	• Assess the level of evidence of the research?
	1.31	• Consult experts to assess quality or determine whether the research was regarded as high quality by experts in the field?
	1.17	• Evaluate whether the research question, design or conclusions of the research were described clearly and comprehensively, and/or were sufficient to address the purpose/aims of the study?
	1.1	• Assess whether the source of the research (the researchers, the institution) was credible, and/or if the research was peer-reviewed, or had undergone a thorough and stringent process of review?
	0.77	• Check if the research: - cited/referenced other high-quality research or policy documents; - was referenced in other high-quality research or policy documents; - came to comparable conclusions to other high quality research; OR - was reliable?
	1.15	• Clearly undertake these actions as part of a pre-specified and documented strategy
		Use strategies to appraise quality that are not listed above? Please type them here -->
		A.5 WAS NEW RESEARCH OR DATA ANALYSES GENERATED TO INFORM THIS POLICY?
		Did the policymaker...
	2.84 + 1.58 = 4.42	• Mention an idea for a thorough research generation activity?
	1.58	• Mention an idea for a less intensive research activity?
mark Y for ONE only	3.42 + 0.18 = 3.6	• Express explicit intentions to generate or commission this new research (to follow-up the current policy) OR already generate this research?
	0.18	• Have uncertain intentions to generate or commission this new research mentioned?
	0	• Have NO intentions to generate or commission this new research mentioned OR the research is not being done as part of this policy?
	0	• Provide no indication of his/her level of intention?
	0.99	• Advocate for future research to be undertaken?
		Undertake a research activity that is not listed above? Please type these here -->
		A.6 DID THE POLICYMAKER INTERACT WITH RESEARCHERS TO INFORM THIS POLICY?
		Did the policymaker...
	3.75 (6.06)	• Engage in thorough collaborative activities with researchers?
	1.33 (2.31)	• Engage in less intensive interactions with (other) researchers?
	0.98	• Engage in sporadic contact with (other) researchers?
	2.94	• Actively initiate these interaction activities?
		Partake in an interaction or collaborative activity that is not listed above? Please type it here -->
		Section B: Research Use
		B.2 WAS RESEARCH USED CONCEPTUALLY?
		For the policymaker that developed this policy document, did…
	1.62	• Research help to inform alternative perspectives, new points of view and/or shed light on old, current, and/or new, alternative strategies to deal with the health problem?
	1.41	• Research improve understanding of aspects the policy context (e.g., the target population, the current setting or environment, the current health system), current key issues that need attention/action, neglected issues, and/or current priorities, targets or gaps where action is required?
	1.19	• Research improve his/her background understanding of the health issue (current rates, prevalence, links to other health issues, risk factors, trends, current behaviours of the target population etc.)
	1.09	• Research increase value/understanding of research use in policy OR improved research skills OR provided ideas on how to develop, write, set out, organise the current policy (or policies in general) OR methods to conduct an evaluation?
mark Y for ONE only	0.88	• Research inform the policymaker’s core understanding of (some) key aspects of the health issue and/or revealing new insights into the issue (previously unknown)?
	0	• Research clarified the policymaker’s existing understanding of the health issue)?
	2.81	• Examples of research that contributed to one’s understanding are provided or clearly specified by the policymaker?
		Use research in a conceptual way that is not listed above? Please describe here -->
		B.2 WAS RESEARCH USED INSTRUMENTALLY
mark Y for ONE only	6.9	• Research directly and/or primarily informed BOTH (1) the decision or course of action (i.e., strategies, recommendations, research or evaluation plan), relating to this policy document AND (2) the decision to focus on the particular issue that is the focus of the document
	4.75	• Research directly informed the decision to focus on the particular issue that is the focus of this document
	4.75	• Research directly informed the decision or course of action (i.e., strategies, recommendations, research or evaluation plan), relating to this policy document
	2.15	• Research informed additional details of the decision, view, or course of action, relating to this policy document OR some aspects of the decision were directly informed by research while others were not?
	0	• Did research have, at most, a vague and negligible role in shaping the decision or course of action?
	2.1	• Examples of research that influenced the decision, view, or course of action are clearly specified or provided
		Did research inform the document in some other way not listed above? Please describe here -->
		B.3 WAS RESEARCH USED TACTICALLY?
		Did the policymaker use research to...
	2.9 + 1.7 + 2.21 + 2.18 = 9	• Provide hard evidence to persuade targeted stakeholders to support an existing decision or view?
	1.7 + 2.21 + 2.18 = 6.09	• Provide hard evidence to persuade peripheral/additional stakeholders to support an existing decision or view?
	2.21 + 2.18 = 4.39	• Support, confirm, back up, or justify an established position, view, or decision relating to the issue?
	2.18	• Inform stakeholders about key issues relating to the health issue?
		Did the policymaker use research in a tactical way that is not listed above? Please describe here -->
		B.4 WAS RESEARCH USED BECAUSE THE ORGANISATION IMPOSED ITS USE?
		Did the policymaker's organisation…
	3.93 + 3.09 + 1.98 = 9	• Mandate research use?
	3.09 + 1.98 = 5.07	• Expect research use and/or express research use as best practice?
	1.98	• Encourage research to be used?
		Was there another way in which the policymaker's use of research was imposed? Please describe here -->
